# Supplementary material for: Iron Deficiency Generates Oxidative Stress and Activation of the SOS Response in Caulobacter crescentus
Source: Front Microbiol. 2018 Aug 28;9:2014. doi: 10.3389/fmicb.2018.02014 (PMC6120978; doi:10.3389/fmicb.2018.02014)
Supplement: Supplementary file 2 [file Table_2.XLSX]

## Sheet: Summary
Supplementary Table S2
IRON DEFICIENCY GENERATES OXIDATIVE STRESS AND DNA DAMAGE IN CAULOBACTER CRESCENTUS
Laura Leaden , Larissa G. Silva, Rodolfo A. Ribeiro, Alan P. R. Lorenzetti, Tie Koide, Marilis V. Marques
Summary of information contained in this Supplementary Information Spreadsheet
up wt-DP and fur
List of genes significantly upregulated (foldchange < 1 )both in wt under iron limitation and Δfur mutant as compared to wt. The protein product and the category were taken from KEGG pathways and also performed manual curation. Genes in bold were also identified in the previous DNA microarrays analyses (da Silva Neto et al., 2013)
down wt-DP and fur
List of genes significantly downregulated (foldchange < 1 )both in wt under iron limitation and Δfur mutant as compared to wt. The protein product and the category were taken from KEGG pathways and also performed manual curation. Genes in bold were also identified in the previous DNA microarrays analyses (da Silva Neto et al., 2013)
up fur
List of genes significantly upgulated ( foldchange > 1)only in Δfur mutant as compared to wt. The protein product and the category were taken from KEGG pathways and also performed manual curation. Genes in bold were also identified in the previous DNA microarrays analyses (da Silva Neto et al., 2013).
down fur
List of genes significantly downregulated (foldchange < 1) only in Δfur mutant as compared to wt. The protein product and the category were taken from KEGG pathways and also performed manual curation. Genes in bold were also identified in the previous DNA microarrays analyses (da Silva Neto et al., 2013).
up wt-DP
List of genes significantly upregulated (foldchange > 1) only in wt under iron limitation as compared to wt. The protein product and the category were taken from KEGG pathways and also performed manual curation. Genes in bold were also identified in the previous DNA microarrays analyses (da Silva Neto et al., 2013).
down wt-DP
List of genes significantly downregulated (foldchange < 1) only in wt under iron limitation as compared to wt. The protein product and the category were taken from KEGG pathways and also performed manual curation. Genes in bold were also identified in the previous DNA microarrays analyses (da Silva Neto et al., 2013).

## Sheet: up wt-DP and fur 
	Gene	Fold change (log2) 2h DP	Fold change (log2) fur mutant	Product	Category
1	CCNA_00039	1.54258	1.73884	hypothetical protein	hypotetical protein
2	CCNA_00263	1.78649	1.90952	hypothetical protein	hypothetical protein
3	CCNA_03932	4.16101	2.33187	hypothetical protein	hypothetical protein
4	CCNA_03933	3.78001	2.47439	hypothetical protein	hypothetical protein
5	CCNA_02278	1.32043	1.57563	hypothetical protein	hypothetical protein
6	CCNA_02452	3.02653	2.7976	hypothetical protein	hypothetical protein
7	CCNA_03904	3.58967	3.29259	hypothetical protein	hypothetical protein
8	CCNA_02999	2.73592	2.5394	hypothetical protein	hypothetical protein
9	CCNA_03372	2.73831	2.48171	bacterioferritin-associated ferredoxin	iron metabolism
10	CCNA_03158	1.26988	1.96592	iron-sulfur cluster assembly/repair protein ApbE	Iron-sulfur cluster assembly/repair
11	CCNA_00220	3.03318	2.29666	thiol-disulfide isomerase and thioredoxin	Miscellaneous
12	CCNA_01341	1.80932	1.92685	DegP/HtrA-family serine protease	Miscellaneous
13	CCNA_03155	2.28081	2.4508	PepSY-associated transmembrane protein	Miscellaneous
14	CCNA_03156	2.04664	2.28653	putative periplasmic protein	Miscellaneous
15	CCNA_03157	1.77006	2.08826	hypothetical protein	Miscellaneous
16	CCNA_03997	1.73517	1.79587	amelogenin/CpxP-related protein	Miscellaneous
17	CCNA_00720	1.92692	1.53617	type I protein secretion ATP-binding protein	Transport
18	CCNA_00028	1.28683	1.65733	TonB-dependent receptor	Transport
19	CCNA_00719	1.69966	1.77168	type I secretion adaptor protein hlyD	Transport
20	CCNA_00748	1.72214	1.63871	ferrous iron transport protein A	Transport
21	CCNA_02277	1.89035	2.17315	TonB-dependent outer membrane channel	Transport
22	CCNA_03022	1.46327	1.70813	PiuB-family transmembrane transporter	Transport
23	CCNA_R0117	4.03372	1.85745	small non-coding RNA	non-coding RNA

## Sheet: down wt-DP and fur
	Gene	Fold change (log2) 2h DP	Fold change (log2) fur mutant	Product	Category
1	CCNA_02250	-2.07443	-1.7196	methylcrotonyl-CoA carboxylase biotin-containing subunit	Aminoacid metabolism
2	CCNA_02251	-2.56532	-1.94826	methylglutaconyl-CoA hydratase	Aminoacid metabolism
3	CCNA_00798	-4.85484	-5.16942	ABC transporter, ATP-binding protein cydC	Energy metabolism
4	CCNA_00799	-4.80778	-4.78323	ABC transporter, ATP-binding protein cydD	Energy metabolism
5	CCNA_01471	-6.05822	-7.01508	polyferredoxin protein fixG	Energy metabolism
6	CCNA_01472	-7.53091	-5.81075	cation pump-linked membrane protein fixH	Energy metabolism
7	CCNA_01473	-5.69826	-4.56921	E1-E2 cation pump ATPase fixI	Energy metabolism
8	CCNA_01475	-7.46352	-9.30242	OmpW family outer membrane cation channel	Energy metabolism
9	CCNA_01476	-7.40705	-8.54024	CRP-family transcription regulator FtrB	Energy metabolism
10	CCNA_01477	-5.94725	-5.21378	oxygen-independent coproporphyrinogen-III oxidase hemN	Energy metabolism
11	CCNA_02031	-1.5208	-1.76899	NADH-quinone oxidoreductase chain C	Energy metabolism
12	CCNA_02200	-4.60678	-5.91296	cytochrome c-family protein	Energy metabolism
13	CCNA_03641	-1.8393	-1.45874	succinate dehydrogenase iron-sulfur protein	Energy metabolism
14	CCNA_03642	-1.85335	-1.93406	succinate dehydrogenase flavoprotein subunit	Energy metabolism
15	CCNA_03644	-2.36654	-2.50964	succinate dehydrogenase cytochrome B-556 subunit	Energy metabolism
16	CCNA_01466	-5.76509	-7.67839	hypothetical protein	hypothetical protein
17	CCNA_01520	-3.02544	-3.38585	hypothetical protein	hypothetical protein
18	CCNA_01521	-1.98229	-1.73397	hypothetical protein	hypothetical protein
19	CCNA_02603	-3.62759	-3.72783	hypothetical protein	hypothetical protein
20	CCNA_00279	-4.95822	-5.61841	NAD(P)H-quinone reductase	Miscellaneous
21	CCNA_00754	-4.6526	-6.60493	Nodulin-21 / CCC1-related protein	Miscellaneous
22	CCNA_00853	-2.33851	-2.46826	3-isopropylmalate dehydrogenase	Miscellaneous
23	CCNA_00854	-4.34429	-4.5575	metallo-beta-lactamase protein	Miscellaneous
24	CCNA_01410	-2.47676	-2.33927	cyclohexanone monooxygenase	Miscellaneous
25	CCNA_01519	-2.61764	-3.67935	universal stress protein family	Miscellaneous
26	CCNA_01523	-5.25665	-2.96103	acetyltransferase flmH	Miscellaneous
27	CCNA_02604	-7.10065	-7.33849	host cell attachment protein	Miscellaneous
28	CCNA_00800	-3.9971	-4.27467	cytochrome bd-type quinol oxidase, subunit 1 cydA	Oxidative Phosphorylation
29	CCNA_00801	-3.94744	-4.19499	cytochrome bd-type quinol oxidase, subunit 2 cydB	Oxidative Phosphorylation
30	CCNA_01467	-7.28689	-9.24038	cytochrome cbb3 oxidase subunit I ccoN	Oxidative Phosphorylation
31	CCNA_01468	-6.05637	-7.36858	cytochrome cbb3 oxidase, cytochrome c subunit ccoO	Oxidative Phosphorylation
32	CCNA_01470	-7.23285	-8.04969	cytochrome cbb3 oxidase, diheme subunit, membrane-bound ccoP	Oxidative Phosphorylation
33	CCNA_00790	-6.267	-5.7199	hypoxia negative feedback regulator FixT	Regulator
34	CCNA_01546	-3.65052	-2.04313	DEAD-box RNA helicase-like protein	RNA metabolism
35	CCNA_00796	-2.25632	-1.88605	oxygen sensory histidine kinase FixL	Signal transduction
36	CCNA_00788	-2.35617	-2.32165	transporter, major facilitator superfamily	Transport
37	CCNA_01194	-2.71129	-2.57909	TonB-dependent receptor	Transport
38	CCNA_03248	-3.46392	-1.80675	TonB-dependent receptor	Transport

## Sheet: up fur 
	Gene	Fold change (log2) fur mutant	Product	Category
1	CCNA_03770	2.31374	malate dehydrogenase	Carbon metabolism
2	CCNA_01847	3.24267	cytochrome c oxidase assembly protein Surf1	energy metabolism
3	CCNA_01848	2.89468	quinol cytochrome oxidase polypeptide IV	energy metabolism
4	CCNA_01850	3.10305	quinol cytochrome oxidase polypeptide I	energy metabolism
5	CCNA_01851	3.28836	quinol cytochrome oxidase polypeptide II	energy metabolism
6	CCNA_01089	1.36406	hypothetical protein	hypothetical protein
7	CCNA_01090	1.55525	hypothetical protein	hypothetical protein
8	CCNA_01443	1.77055	hypothetical protein	hypothetical protein
9	CCNA_02273	1.86132	glutathione peroxidase	miscellaneous
10	CCNA_02274	2.1489	EF-Hand domain protein	miscellaneous
11	CCNA_00733	2.10985	GumN superfamily protein	miscellaneous
12	CCNA_02255	1.78478	lysozyme-family localization factor spmX	miscellaneous
13	CCNA_02723	2.48673	PAS domain protein	signal transduction
14	CCNA_03159	1.83214	sulfite reductase (NADPH) flavoprotein alpha-component	sulfur metabolism
15	CCNA_02275	2.33553	ABC transporter, periplasmic component	transport
16	CCNA_03023	1.72192	TonB-dependent receptor	transport
17	CCNA_R0088	2.96114	minimal medium expressed sRNA	non-coding RNA

## Sheet: down fur
	Gene	Fold change (log2) fur mutant	Product	Category
1	CCNA_02185	-1.43093	acetolactate synthase large subunit	Aminoacid metabolism
2	CCNA_03322	-1.72961	D-3-phosphoglycerate dehydrogenase	Aminoacid metabolism
3	CCNA_03599	-2.34222	aspartate-semialdehyde dehydrogenase	Amino acid metabolism
4	CCNA_03689	-5.45144	alanine dehydrogenase	Amino acid metabolism
5	CCNA_03721	-2.30844	glutamate synthase (NADPH) small chain GltD	nitrogen metabolism
6	CCNA_00055	-7.12193	ferric uptake regulation protein	Regulator
7	CCNA_00210	-2.90077	TonB-dependent receptor	Transport
8	CCNA_00802	-3.51597	cyd operon protein YbgT	Energy metabolism
9	CCNA_00858	-2.29064	TonB-dependent receptor	Transport
10	CCNA_00974	-2.01412	OAR protein precursor	Transport
11	CCNA_01155	-1.58355	TonB-dependent outer membrane receptor	Transport
12	CCNA_02048	-3.20086	TonB-dependent receptor	Transport
13	CCNA_02910	-1.99292	TonB-dependent receptor	Transport
14	CCNA_03108	-3.22671	TonB-dependent outer membrane receptor	Transport
15	CCNA_03600	-2.17724	integral membrane protein	Transport

## Sheet: up wt-DP 
	Gene	Fold change (log2) 2h DP	Product	Category
1	CCNA_03628	1.62481	histidyl-tRNA synthetase	Aminoacyl-tRNA biosynthesis
2	CCNA_00273	1.66969	peptide deformylase	Amino acid metabolism
3	CCNA_02566	1.52731	membrane alanine aminopeptidase	Amino acid metabolism
4	CCNA_01463	3.19681	3-deoxy-7-phosphoheptulonate synthase	Amino acid metabolism
5	CCNA_01936	3.05963	cysteine desulfurase/selenocysteine lyase	Amino acid metabolism
6	CCNA_03139	2.88498	dihydroxy-acid dehydratase	Amino acid metabolism
7	CCNA_03462	2.26178	glycine cleavage system protein P, C-terminal domain	Amino acid metabolism
8	CCNA_03689	1.94679	alanine dehydrogenase	Amino acid metabolism
9	CCNA_03626	1.89334	ATP phosphoribosyltransferase	Biosynthesis of amino acids
10	CCNA_01549	1.41093	sulfate adenylyltransferase subunit 1/adenylylsulfate kinase	Biosynthesis of antibiotics
11	CCNA_00894	1.2851	1-hydroxy-2-methyl-2-(E)-butenyl 4-diphosphate synthase	Biosynthesis of antibiotics
12	CCNA_00262	1.76047	ketopantoate reductase panE/ApbA family protein	Biosynthesis of secondary metabolites
13	CCNA_03874	2.22703	carboxymethylenebutenolidase	Biosynthesis of secondary metabolites
14	CCNA_01444	1.20642	poly(3-hydroxyalkanoate) polymerase	Butanoate metabolism
15	CCNA_03464	1.46531	glycine cleavage system H protein	Carbon metabolism
16	CCNA_01462	1.93234	lactate 2-monooxygenase	Carbon metabolism
17	CCNA_02130	1.3736	pyruvate kinase	Carbon metabolism
18	CCNA_03463	1.67164	glycine cleavage system protein P, N-terminal domain	Carbon metabolism
19	CCNA_03465	1.67023	glycine cleavage system aminomethyltransferase T	Carbon metabolism
20	CCNA_00747	1.38691	cyclic-di-GMP phosphodiesterase, flagellum assembly factor TipF	Cell cycle
21	CCNA_01132	1.25526	sensory transduction histidine kinase/receiver protein CckA	Cell cycle
22	CCNA_02623	1.24691	cell division protein FtsZ	Cell division
23	CCNA_00851	2.48058	periplasmic multidrug efflux lipoprotein precursor	Detoxification/Resistance
24	CCNA_00850	2.21261	cation/multidrug efflux pump acrB2	Detoxification/Resistance
25	CCNA_00849	1.6404	outer membrane efflux protein	Detoxification/Resistance
26	CCNA_03847	1.7433	endonuclease III	DNA repair and recombination proteins
27	CCNA_00731	1.88204	DNA mismatch repair protein mutL	DNA repair and recombination proteins
28	CCNA_02355	5.79466	endonuclease III	DNA repair and recombination proteins
29	CCNA_03317	5.27943	DNA polymerase III alpha subunit DnaE2	DNA repair and recombination proteins
30	CCNA_01391	4.94182	radical SAM superfamily protein	DNA repair and recombination proteins
31	CCNA_03318	4.38957	DNA polymerase Y-family protein ImuB	DNA repair and recombination proteins
32	CCNA_03633	4.38407	GIY-YIG domain protein	DNA repair and recombination proteins
33	CCNA_03319	4.3134	conserved hypothetical protein ImuA	DNA repair and recombination proteins
34	CCNA_00386	4.16942	DNA-3-methyladenine glycosylase	DNA repair and recombination proteins
35	CCNA_02418	4.12069	uracil DNA glycosylase superfamily protein	DNA repair and recombination proteins
36	CCNA_01600	4.00902	Methane oxygenase, PmoA family	DNA repair and recombination proteins
37	CCNA_03537	3.92862	SOS-regulated glyoxalase family protein	DNA repair and recombination proteins
38	CCNA_02417	3.92117	biotin synthase related domain containing protein	DNA repair and recombination proteins
39	CCNA_02930	3.75377	very short patch repair (Vsr) endonuclease	DNA repair and recombination proteins
41	CCNA_03580	3.11396	SOS-induced DUF1052 family protein	DNA repair and recombination proteins
42	CCNA_01596	2.85689	DNA helicase II	DNA repair and recombination proteins
43	CCNA_00139	2.42885	magnesium chelatase subunit ChlI-like ATPase	DNA repair and recombination proteins
44	CCNA_01535	2.22886	single-strand DNA binding protein	DNA repair and recombination proteins
45	CCNA_02121	1.90565	ATP-dependent helicase	DNA repair and recombination proteins
48	CCNA_02062	2.13198	DNA repair protein recN	DNA repair and recombination proteins
49	CCNA_02876	5.94597	very short patch repair (Vsr) endonuclease	DNA repair and recombination proteins
50	CCNA_01141	3.56219	RecA protein	DNA repair and recombination proteins
47	CCNA_02052	1.13378	topoisomerase IV subunit B	DNA replication
40	CCNA_02003	3.34334	DNA polymerase III alpha subunit	DNA replication
46	CCNA_00159	1.31448	DNA gyrase subunit B	DNA replication
51	CCNA_01651	1.07843	DNA gyrase subunit A	DNA replication
52	CCNA_00155	1.17863	DNA polymerase III, beta chain	DNA replication
53	CCNA_03656	1.23725	acetyl-coenzyme A carboxylase carboxyl transferase subunit beta	Fatty acid metabolism
54	CCNA_02341	1.60301	small heat shock protein	Heat shock response
55	CCNA_02552	2.55009	ATP-dependent Clp protease adaptor protein ClpS	Heat shock response
56	CCNA_02553	2.14301	ATP-dependent clp protease ATP-binding subunit ClpA	Heat shock response
57	CCNA_03706	2.12848	small heat shock protein	Heat shock response
58	CCNA_03844	1.58936	ATP-dependent endopeptidase hsl ATP-binding subunit HslU	Heat shock response
59	CCNA_00154	2.27743	hypothetical protein	hypotetical protein
60	CCNA_00391	2.13519	hypothetical protein	hypotetical protein
61	CCNA_00416	1.74321	hypothetical protein	hypotetical protein
62	CCNA_00662	2.90706	hypothetical protein	hypotetical protein
63	CCNA_00896	2.96801	hypothetical protein	hypotetical protein
64	CCNA_01094	1.58871	hypothetical protein	hypotetical protein
65	CCNA_01237	4.63482	hypothetical protein	hypotetical protein
66	CCNA_01536	1.58727	hypothetical protein	hypotetical protein
67	CCNA_01601	2.7249	hypothetical protein	hypotetical protein
68	CCNA_02091	1.52627	hypothetical protein	hypotetical protein
69	CCNA_02462	2.22145	hypothetical protein	hypotetical protein
70	CCNA_02517	2.55772	hypothetical protein	hypotetical protein
71	CCNA_02554	3.51891	hypothetical protein	hypotetical protein
72	CCNA_02685	3.28915	hypothetical protein	hypotetical protein
73	CCNA_02728	1.21239	hypothetical protein	hypotetical protein
74	CCNA_02818	2.80387	hypothetical protein	hypotetical protein
75	CCNA_03060	1.71332	hypothetical protein	hypotetical protein
76	CCNA_03118	4.66152	hypothetical protein	hypotetical protein
77	CCNA_03207	2.57758	hypothetical protein	hypotetical protein
78	CCNA_03212	2.18384	hypothetical protein	hypotetical protein
79	CCNA_03286	3.00574	hypothetical protein	hypotetical protein
80	CCNA_03297	1.85477	hypothetical protein	hypotetical protein
81	CCNA_03325	1.29369	hypothetical protein	hypotetical protein
82	CCNA_03369	1.43276	hypothetical protein	hypotetical protein
83	CCNA_03400	3.61529	hypothetical protein	hypotetical protein
84	CCNA_03496	1.86756	hypothetical protein	hypotetical protein
85	CCNA_03579	2.26165	hypothetical protein	hypotetical protein
86	CCNA_03825	3.62435	hypothetical protein	hypotetical protein
87	CCNA_03826	3.52414	hypothetical protein	hypotetical protein
88	CCNA_03891	2.72628	hypothetical protein	hypotetical protein
89	CCNA_03966	1.31608	hypothetical protein	hypotetical protein
90	CCNA_03971	4.15139	hypothetical protein	hypotetical protein
91	CCNA_03973	2.36252	hypothetical protein	hypotetical protein
92	CCNA_03981	3.91025	hypothetical protein	hypotetical protein
93	CCNA_03982	4.1359	hypothetical protein	hypotetical protein
94	CCNA_02856	2.5362	hypothetical protein	hypothetical protein
95	CCNA_00060	2.39894	mitochondrial-type Fe-S cluster assembly protein NFU	Iron-sulfur cluster assembly/repair
96	CCNA_01938	3.33278	ATP-dependent transporter SufC	Iron-sulfur cluster assembly/repair
97	CCNA_01934	2.27487	HesB protein family	Iron-sulfur cluster assembly/repair
98	CCNA_01935	2.61289	FeS assembly SUF system protein	Iron-sulfur cluster assembly/repair
99	CCNA_01937	2.74458	FeS assembly protein SufD	Iron-sulfur cluster assembly/repair
100	CCNA_01939	2.85474	ADP-ribosylglycohydrolase	Iron-sulfur cluster assembly/repair
101	CCNA_01940	3.22618	ABC transporter-associated protein SufB	Iron-sulfur cluster assembly/repair
102	CCNA_01941	2.62112	cysteine desulfhydrase/Selenocysteine lyase	Iron-sulfur cluster assembly/repair
103	CCNA_01942	3.26731	Rrf2 family protein	Iron-sulfur cluster assembly/repair
104	CCNA_02088	3.77735	HesB protein family	Iron-sulfur cluster assembly/repair
105	CCNA_00390	1.9157	ADP-heptose--LPS heptosyltransferase	Lipid metabolism
106	CCNA_00929	4.36851	Riboflavin-specific deaminase family protein	Metabolism of cofactors and vitamins
107	CCNA_00930	4.15291	riboflavin synthase alpha chain	Metabolism of cofactors and vitamins
108	CCNA_00931	4.11126	GTP cyclohydrolase II/3,4-dihydroxy-2-butanone-4-phosphate synthase	Metabolism of cofactors and vitamins
109	CCNA_00932	4.28398	6,7-dimethyl-8-ribityllumazine synthase	Metabolism of cofactors and vitamins
110	CCNA_02109	2.85519	thiamine biosynthesis protein thiC	Metabolism of cofactors and vitamins
111	CCNA_03009	1.63599	nicotinate-nucleotide pyrophosphorylase	Metabolism of cofactors and vitamins
112	CCNA_03824	2.45049	2-polyprenylphenol 6-hydroxylase accessory protein UbiB	Metabolism of cofactors and vitamins
113	CCNA_00021	1.52842	putative aerobic-type carbon monoxide dehydrogenase, large subunit CoxL	Miscellaneous
114	CCNA_00272	1.62753	RmuC family protein	Miscellaneous
115	CCNA_00282	2.25805	conserved cell surface protein	Miscellaneous
116	CCNA_00426	1.61193	very-short-patch-repair endonuclease	Miscellaneous
117	CCNA_00610	1.60837	alpha-1,2-mannosidase	Miscellaneous
118	CCNA_00694	1.65911	ATP-dependent DNA helicase	Miscellaneous
119	CCNA_00718	2.41111	abortive infection protein	Miscellaneous
120	CCNA_00869	1.35979	DNA modification methyltransferase-related protein	Miscellaneous
121	CCNA_00933	1.66374	M28 Zn-Peptidase	Miscellaneous
122	CCNA_00987	5.05298	stress response protein CsbD	Miscellaneous
123	CCNA_01106	4.51284	antitoxin protein parD-2	Miscellaneous
124	CCNA_01107	4.54353	toxin protein parE-2	Miscellaneous
125	CCNA_01109	1.65613	conserved hypothetical cytosolic protein	Miscellaneous
126	CCNA_01143	1.56473	endoribonuclease L-PSP	Miscellaneous
127	CCNA_01236	3.64318	general stress protein GsiB	Miscellaneous
128	CCNA_01392	2.12502	glycosyltransferase involved in cell wall biogenesis	Miscellaneous
129	CCNA_01539	2.58514	pirin family protein	Miscellaneous
130	CCNA_01542	1.90194	ice nucleation protein	Miscellaneous
131	CCNA_01567	1.71449	proline iminopeptidase	Miscellaneous
132	CCNA_01575	1.61938	glucose / sorbosone dehydrogenase	Miscellaneous
133	CCNA_01673	1.99806	alphaE superfamily protein	Miscellaneous
134	CCNA_02002	2.76356	methyltransferase	Miscellaneous
135	CCNA_02064	2.62274	UDP-3-O-(3-hydroxymyristoyl) N-acetylglucosamine deacetylase	Miscellaneous
136	CCNA_02108	1.8983	TolB protein precursor/tail-specific protease	Miscellaneous
137	CCNA_02122	2.42414	DNA ligase-associated metallophosphoesterase	Miscellaneous
138	CCNA_02165	2.07333	lysophospholipase	Miscellaneous
139	CCNA_02246	1.75754	division plane positioning ATPase MipZ	Miscellaneous
140	CCNA_02283	2.45882	HNH endonuclease family protein	Miscellaneous
141	CCNA_02352	1.17757	membrane-bound aldehyde dehydrogenase, large subunit	Miscellaneous
142	CCNA_02378	1.77623	SIMPL family protein	Miscellaneous
143	CCNA_02453	3.6183	protein tyrosine phosphatase	Miscellaneous
144	CCNA_02589	1.52695	BolA-related transcriptional regulator	Miscellaneous
145	CCNA_02710	2.47645	rhomboid family protease	Miscellaneous
146	CCNA_02727	3.40034	phosphate starvation-inducible protein PhoH	Miscellaneous
147	CCNA_02759	1.29579	methionine aminopeptidase	Miscellaneous
148	CCNA_02826	1.38705	transposase	Miscellaneous
149	CCNA_02838	2.04175	EF hand domain protein	Miscellaneous
150	CCNA_02973	4.5607	antitoxin protein relB-3	Miscellaneous
151	CCNA_03008	1.8499	putative PD-(D/E)xK nuclease protein	Miscellaneous
152	CCNA_03097	3.52933	aldo/keto reductase family protein	miscellaneous
153	CCNA_03105	1.36222	DnaJ domain protein	miscellaneous
154	CCNA_03133	4.10778	toxin protein higB	Miscellaneous
155	CCNA_03194	2.40799	conserved inner membrane protein	Miscellaneous
156	CCNA_03334	1.38625	cell division protein FtsH	Miscellaneous
157	CCNA_03342	2.22074	short-chain acyl-CoA hydrolase	Miscellaneous
158	CCNA_03409	1.54193	alpha/beta hydrolase family protein	Miscellaneous
159	CCNA_03445	1.6347	M28-family zinc metallopeptidase	Miscellaneous
160	CCNA_03466	4.41678	ORF6N domain protein	Miscellaneous
161	CCNA_03502	1.67318	YceI/cytochrome b561 periplasmic protein	Miscellaneous
162	CCNA_03503	2.03301	YceI-family periplasmic protein	Miscellaneous
163	CCNA_03538	3.09294	NADH-ubiquinone oxidoreductase	Miscellaneous
164	CCNA_03587	2.58325	entericidin B-like protein	Miscellaneous
165	CCNA_03629	4.11037	DNA replication inhibitor toxin SocB	Miscellaneous
166	CCNA_03630	3.81048	antitoxin protein SocA	Miscellaneous
167	CCNA_03660	4.15307	Usg protein	Miscellaneous
168	CCNA_03711	2.87911	ribosome-associated factor Y	Miscellaneous
169	CCNA_03762	2.97986	acetolactate synthase-related protein	Miscellaneous
170	CCNA_03763	2.02758	deacetylase	Miscellaneous
171	CCNA_03802	1.4924	serine protease, peptidase family S9A	Miscellaneous
172	CCNA_03875	1.83387	quinone oxidoreductase	Miscellaneous
173	CCNA_R0180	5.51443	Undefined	non-coding RNA
174	CCNA_R0119	3.44181	Undefined	non-coding RNA
175	CCNA_R0116	2.44542	Undefined	non-coding RNA
176	CCNA_R0049	2.29248	Undefined	non-coding RNA
177	CCNA_R0080	2.08056	Undefined	non-coding RNA
178	CCNA_R0077	1.87115	Undefined	non-coding RNA
179	CCNA_00059	1.61272	oxygen-insensitive NADH nitroreductase	nucleotide metabolism
180	CCNA_00261	3.68868	ribonucleoside-diphosphate reductase beta chain	nucleotide metabolism
181	CCNA_02673	2.33994	excinuclease ABC subunit A	nucleotide metabolism
182	CCNA_02312	1.62098	TraB superfamily protein	nucleotide metabolism
183	CCNA_03607	2.06611	ribonucleoside-diphosphate reductase alpha chain	nucleotide metabolism
184	CCNA_01966	1.97621	vitamin B12-dependent ribonucleotide reductase	nucleotide metabolism
185	CCNA_01637	1.46467	topoisomerase IV subunit A	nucleotide metabolism
186	CCNA_02208	1.2889	thymidylate synthase	nucleotide metabolism
187	CCNA_00140	1.42245	glutathione synthetase	Oxidative Stress
188	CCNA_01046	1.7897	peptide methionine sulfoxide reductase msrA	Oxidative Stress
189	CCNA_01376	1.77274	glutathione S-transferase	Oxidative Stress
190	CCNA_01650	1.99663	superoxide dismutase, Cu-Zn family	Oxidative Stress
191	CCNA_02591	1.78389	glutaredoxin	Oxidative Stress
192	CCNA_02966	2.34426	non-specific DNA-binding protein Dps/iron-binding ferritin-like antioxidant protein/ferroxidase	Oxidative Stress
193	CCNA_03138	1.99936	peroxidase/catalase katG	Oxidative Stress
194	CCNA_03505	1.5011	peroxiredoxin	Oxidative Stress
195	CCNA_03653	1.35702	thioredoxin	Oxidative Stress
196	CCNA_03672	1.57981	superoxide dismutase, Fe-Mn family	Oxidative Stress
197	CCNA_03113	2.70331	membrane-associated phospholipid phosphatase	Peptidoglycan biosynthesis
198	CCNA_00286	2.41714	two-component receiver domain protein LovR	Regulator
199	CCNA_00685	2.56623	RNA polymerase sigma factor SigE	Regulator
200	CCNA_00823	1.99244	LuxR-like DNA-binding protein	Regulator
201	CCNA_00928	2.64005	GntR family transcriptional regulator	Regulator
202	CCNA_01418	2.45456	ROS/MUCR transcriptional regulator	Regulator
203	CCNA_01979	3.07333	LexA repressor	Regulator
204	CCNA_02486	3.56481	AraC-family transcriptional regulator	Regulator
205	CCNA_02659	1.46655	two-component receiver domain protein	Regulator
206	CCNA_02783	1.76129	two-component response regulator	Regulator
207	CCNA_02977	3.67219	RNA polymerase ECF-type sigma factor sigU	Regulator
208	CCNA_03132	4.73766	transcriptional regulator, antitoxin protein higA	Regulator
209	CCNA_03195	3.09545	RNA polymerase sigma factor RpoH	Regulator
210	CCNA_03287	4.50842	PadR-family transcriptional regulator	Regulator
211	CCNA_03296	1.87412	TetR-family transcriptional regulator	Regulator
212	CCNA_03589	2.47959	RNA polymerase EcfG family sigma factor sigT	Regulator
213	CCNA_03591	1.98028	anti-anti sigma factor/receiver protein PhyR	Regulator
214	CCNA_03143	1.89615	PAS-family sensor histidine kinase	signal transduction
215	CCNA_03333	2.14497	PAS-family sensor histidine kinase	signal transduction
216	CCNA_03588	2.28212	two-component sensor histidine kinase PhyK	signal transduction
217	CCNA_03590	2.76009	anti-sigma factor NepR	signal transduction
218	CCNA_03675	1.44101	PAS-family sensor histidine kinase	signal transduction
219	CCNA_03807	3.37284	organic solvent resistance transport system Ttg2D protein	Transport
220	CCNA_03806	2.8857	outer membrane lipoprotein	Transport
221	CCNA_03810	2.67266	organic solvent resistance transport system ATP-binding protein	Transport
222	CCNA_03808	2.56171	organic solvent resistance transport system Ttg2C protein	Transport
223	CCNA_03337	1.96702	peptidoglycan-associated lipoprotein pal	Transport
224	CCNA_01835	1.93846	ABC transporter ATP-binding protein	Transport
225	CCNA_03809	1.91424	organic solvent resistance transport system permease	Transport
226	CCNA_03710	1.90608	nitrogen regulatory IIA protein	Transport
227	CCNA_00749	1.75514	ferrous iron transport protein B	Transport
228	CCNA_03301	1.75471	cation/multidrug efflux pump AcrB	Transport
229	CCNA_00323	1.6364	low-affinity zinc transport protein	Transport
230	CCNA_01738	1.58539	TonB-dependent outer membrane receptor	Transport
231	CCNA_01834	1.54483	oxidoreductase	Transport
232	CCNA_00138	1.51576	TonB-dependent receptor	Transport
233	CCNA_03408	1.43549	ABC transporter ATP-binding protein	Transport

## Sheet: down wt-DP
	Gene	Fold change (log2) 2h DP	Product	Category
1	CCNA_00737	-1.5544	isoleucyl-tRNA synthetase	Aminoacyl-tRNA biosynthesis
2	CCNA_00515	-3.80562	5-methyltetrahydropteroyltriglutamate-- homocysteine methyltransferase	Biosynthesis of amino acids
3	CCNA_00886	-1.42148	aspartokinase	Biosynthesis of amino acids
4	CCNA_02221	-3.28603	methionine synthase I metH	Biosynthesis of amino acids
5	CCNA_02222	-3.03278	5-methyltetrahydrofolate--homocysteine methyltransferase homocysteine-binding subunit	Biosynthesis of amino acids
6	CCNA_02344	-2.55767	phosphoglycerate mutase	Biosynthesis of amino acids
7	CCNA_03781	-2.50193	aconitate hydratase	Biosynthesis of amino acids
8	CCNA_00084	-2.35105	phosphoribosylaminoimidazolecarboxamide formyltransferase/IMP cyclohydrolase	Biosynthesis of antibiotics
9	CCNA_00839	-1.64052	glucan 1,4-beta-glucosidase	Biosynthesis of secondary metabolites
10	CCNA_01560	-1.41	phosphoenolpyruvate carboxylase	Carbon metabolism
11	CCNA_01562	-1.33661	4-hydroxy-2-oxoglutarate aldolase/2-dehydro-3-deoxyphosphogluconate aldolase	Carbon metabolism
12	CCNA_02224	-3.24307	methylenetetrahydrofolate reductase	Carbon metabolism
13	CCNA_03177	-1.57473	methylmalonyl-CoA mutase MeaA-like protein	Carbon metabolism
14	CCNA_00382	-2.17644	adenine-specific methyltransferase ccrM	Cell cycle
15	CCNA_00948	-3.11579	CtrA inhibitory protein SciP	Cell cycle
16	CCNA_01926	-2.30349	GGDEF diguanylate cyclase DgcB	Cell cycle
17	CCNA_02546	-1.71848	GGDEF/response regulator protein PleD	Cell cycle
18	CCNA_02547	-1.93947	response regulator receiver protein DivK	Cell cycle
19	CCNA_02625	-1.58132	cell division protein FtsQ	Cell cycle
20	CCNA_02635	-2.15661	cell division protein FtsW	Cell cycle
21	CCNA_02711	-2.1183	holdfast attachment protein hfaA	Cell cycle
22	CCNA_02712	-2.62472	holdfast attachment protein hfaB	Cell cycle
23	CCNA_03043	-1.83003	type IV pilin protein pilA	Cell cycle
24	CCNA_03507	-1.68761	GGDEF/EAL phosphodiesterase PdeA	Cell cycle
25	CCNA_00348	-2.64626	methyl-accepting chemotaxis protein	Chemotaxis
26	CCNA_01961	-1.28662	biotin carboxylase	Fatty acid metabolism
27	CCNA_03833	-1.70929	enoyl-(acyl-carrier protein) reductase FabI	Fatty acid metabolism
28	CCNA_00834	-2.09939	flagellin FljM	Flagellar assembly
29	CCNA_00835	-3.67186	flagellin FljN	Flagellar assembly
30	CCNA_00943	-2.14455	flagellar hook-associated protein FlaN	Flagellar assembly
31	CCNA_00944	-3.5519	flagellar hook length determination protein	Flagellar assembly
32	CCNA_00946	-2.20215	Basal-body rod modification protein FlgD	Flagellar assembly
33	CCNA_00947	-3.06479	flagellar hook protein FlgE	Flagellar assembly
34	CCNA_00950	-2.71847	flagellar M-ring protein FliF	Flagellar assembly
35	CCNA_00953	-3.26837	flagellar motor switch protein FliN	Flagellar assembly
36	CCNA_01002	-2.5267	flagellar biosyntheis protein FliP	Flagellar assembly
37	CCNA_01004	-2.35633	flagellar basal-body rod protein FlgB	Flagellar assembly
38	CCNA_01005	-3.00077	flagellar basal-body rod protein flgC	Flagellar assembly
39	CCNA_01527	-1.51389	flagellin fljL	Flagellar assembly
40	CCNA_01530	-1.93957	flagellin FljJ	Flagellar assembly
41	CCNA_01644	-1.9674	chemotaxis motB protein	Flagellar assembly
42	CCNA_02142	-2.23909	flagellar basal-body rod protein flgF	Flagellar assembly
43	CCNA_02143	-2.82707	flagellar basal-body rod protein flgG	Flagellar assembly
44	CCNA_02144	-3.23048	flagella basal body P ring formation protein flgA	Flagellar assembly
45	CCNA_02145	-2.88267	flagellar L-ring protein flgH	Flagellar assembly
46	CCNA_02665	-2.02835	flagellar P-ring protein FlgI	Flagellar assembly
47	CCNA_03071	-2.39955	flagellar hook-associated protein FlgL	Flagellar assembly
48	CCNA_03135	-2.61933	flagellum-specific ATP synthase fliL	Flagellar assembly
49	CCNA_03371	-1.81086	bacterioferritin	Porphyrin and chlorophyll metabolism
50	CCNA_00530	-1.61523	LSU ribosomal protein L10P	Ribosome
51	CCNA_00531	-1.55507	LSU ribosomal protein L12P (L7/L12)	Ribosome
52	CCNA_00677	-1.58852	LSU ribosomal protein L1P	Ribosome
53	CCNA_00678	-1.37887	LSU ribosomal protein L11P	Ribosome
54	CCNA_01325	-1.71091	LSU ribosomal protein L15P	Ribosome
55	CCNA_03305	-1.33613	SSU ribosomal protein S7P	Ribosome
56	CCNA_00878	-3.47183	ATP-dependent RNA helicase	RNA metabolism
57	CCNA_00048	-2.65808	S-adenosylmethionine synthetase	Amino acid metabolism
58	CCNA_00233	-1.93774	UDP-N-acetylglucosamine 4,6-dehydratase	Amino sugar and nucleotide sugar metabolism
59	CCNA_00257	-4.23693	adenosylhomocysteinase	Aminoacid metabolism
60	CCNA_00471	-2.59365	GDP-L-fucose synthase	Carbohydrate metabolism
61	CCNA_00472	-3.33943	GDP-mannose 4,6 dehydratase	Carbohydrate metabolism
62	CCNA_00437	-3.39642	methyl-accepting chemotaxis protein	Chemotaxis and motility
63	CCNA_00439	-2.58292	methyl-accepting chemotaxis protein	Chemotaxis and motility
64	CCNA_00440	-2.39215	STAS domain protein	Chemotaxis and motility
65	CCNA_00441	-1.86374	chemotaxis receiver domain protein cheYI	Chemotaxis and motility
66	CCNA_00442	-2.12221	chemotaxis histidine kinase protein cheAI	Chemotaxis and motility
67	CCNA_00445	-2.24014	receiver domain-glutamate methylesterase cheBI	Chemotaxis and motility
68	CCNA_00446	-1.88777	chemotaxis receiver domain protein cheYII	Chemotaxis and motility
69	CCNA_00447	-2.01468	chemotaxis protein cheD	Chemotaxis and motility
70	CCNA_00538	-2.24581	methyl-accepting chemotaxis protein	Chemotaxis and motility
71	CCNA_00803	-2.50747	chemotaxis protein cheW	Chemotaxis and motility
72	CCNA_00945	-3.10622	chemotaxis protein MotD	Chemotaxis and motility
73	CCNA_00954	-2.3131	AAA-family response regulator flbD	Chemotaxis and motility
74	CCNA_01465	-4.06973	methyl-accepting chemotaxis protein	Chemotaxis and motility
75	CCNA_01524	-1.45327	FlbA protein	Chemotaxis and motility
76	CCNA_01532	-2.10024	regulatory protein flaY	Chemotaxis and motility
77	CCNA_01727	-2.89328	methyl-accepting chemotaxis protein	Chemotaxis and motility
78	CCNA_02141	-2.03782	flagellar fliL protein	Chemotaxis and motility
79	CCNA_02364	-1.90419	methyl-accepting chemotaxis protein	Chemotaxis and motility
80	CCNA_02402	-1.40866	methyl-accepting chemotaxis protein	Chemotaxis and motility
81	CCNA_02935	-3.01232	methyl-accepting chemotaxis protein	Chemotaxis and motility
82	CCNA_02940	-5.23428	methyl-accepting chemotaxis protein	Chemotaxis and motility
83	CCNA_02950	-2.09201	hypothetical protein	Chemotaxis and motility
84	CCNA_03035	-2.78317	TadC-related pilus assembly protein	Chemotaxis and motility
85	CCNA_03037	-3.90435	pilus assembly ATPase CpaF	Chemotaxis and motility
86	CCNA_03038	-3.22343	pilus assembly ATPase CpaE	Chemotaxis and motility
87	CCNA_03039	-3.49302	pilus assembly protein CpaD	Chemotaxis and motility
88	CCNA_03040	-3.26935	outer membrane pilus secretion channel CpaC	Chemotaxis and motility
89	CCNA_03041	-2.54092	pilus assembly protein CpaB	Chemotaxis and motility
90	CCNA_03042	-3.28165	pilus assembly prepilin peptidase CpaA	Chemotaxis and motility
91	CCNA_03120	-2.72378	chemotaxis protein cheW	Chemotaxis and motility						Undefined
92	CCNA_03247	-2.32798	methyl-accepting chemotaxis protein	Chemotaxis and motility						Undefined
93	CCNA_00370	-1.67083	ATP synthase B chain	Energy metabolism						Undefined
94	CCNA_00371	-1.79513	ATP synthase B' chain	Energy metabolism						Undefined
95	CCNA_00372	-1.16667	ATP synthase C chain	Energy metabolism						Undefined
96	CCNA_00373	-1.15151	ATP synthase A chain	Energy metabolism						Undefined
97	CCNA_00374	-1.30493	putative ATP synthase protein I	Energy metabolism						Undefined
98	CCNA_02016	-1.16454	NADH-quinone oxidoreductase chain M	Energy metabolism						Undefined
99	CCNA_02019	-1.89838	NADH-quinone oxidoreductase chain J	Energy metabolism						Undefined
100	CCNA_02023	-1.58931	NADH-quinone oxidoreductase chain G	Energy metabolism						Undefined
101	CCNA_02024	-1.32628	NADH-quinone oxidoreductase chain F	Energy metabolism						Undefined
102	CCNA_02029	-1.35801	NADH-quinone oxidoreductase chain D	Energy metabolism
103	CCNA_02032	-1.53747	NADH-quinone oxidoreductase chain B	Energy metabolism
104	CCNA_02033	-1.66287	NADH-quinone oxidoreductase chain A	Energy metabolism
105	CCNA_03754	-2.97112	glutathione S-transferase	Glutathione metabolism
106	CCNA_00965	-3.0685	DnaJ-family chaperone protein	Heat shock protein
107	CCNA_00162	-1.08127	hypothetical protein	hypothetical protein
108	CCNA_00236	-1.91307	hypothetical protein	hypothetical protein
109	CCNA_00318	-1.65629	hypothetical protein	hypothetical protein
110	CCNA_00350	-3.46868	hypothetical protein	hypothetical protein
111	CCNA_00438	-2.0628	hypothetical protein	hypothetical protein
112	CCNA_00600	-2.3894	hypothetical protein	hypothetical protein
113	CCNA_00728	-2.9637	hypothetical protein	hypothetical protein
114	CCNA_00729	-2.84241	hypothetical protein	hypothetical protein
115	CCNA_01186	-2.65426	hypothetical protein	hypothetical protein
116	CCNA_01278	-2.04972	hypothetical protein	hypothetical protein
117	CCNA_02061	-2.86135	hypothetical protein	hypothetical protein
118	CCNA_02105	-3.19547	hypothetical protein	hypothetical protein
119	CCNA_02138	-1.86969	hypothetical protein	hypothetical protein
120	CCNA_02343	-2.31651	hypothetical protein with pentapeptide repeats	hypothetical protein
121	CCNA_02408	-2.34702	hypothetical protein	hypothetical protein
122	CCNA_02722	-2.0632	hypothetical protein	hypothetical protein
123	CCNA_02852	-2.21354	hypothetical protein	hypothetical protein
124	CCNA_02939	-4.88095	hypothetical protein	hypothetical protein
125	CCNA_03896	-4.47901	hypothetical protein	hypothetical protein
126	CCNA_03915	-3.47353	hypothetical protein	hypothetical protein
127	CCNA_03993	-2.61436	hypothetical protein	hypothetical protein
128	CCNA_03412	-1.48786	NAD(P) transhydrogenase subunit beta PntB	Metabolism of cofactors and vitamins
129	CCNA_03413	-1.52714	NAD(P) transhydrogenase alpha subunit-related protein	Metabolism of cofactors and vitamins
130	CCNA_03414	-1.88064	Rubrum transdehydrogenase NAD-binding	Metabolism of cofactors and vitamins
131	CCNA_00065	-2.64382	S-adenosylmethionine-dependent methyltransferase	Miscellaneous
132	CCNA_00089	-1.94664	MHYT/PAS-family GGDEF/EAL protein	Miscellaneous
133	CCNA_00094	-2.84697	WecG/TagA-family glycosyltransferase HfsJ	Miscellaneous
134	CCNA_00199	-1.9273	TadG/vWA-family protein	Miscellaneous
135	CCNA_00234	-1.89563	WecE-family cell wall biogenesis enzyme	miscellaneous
136	CCNA_00355	-3.07042	hypothetical protein with pentapeptide repeats	Miscellaneous
137	CCNA_00470	-1.60756	O-antigen polymerase	Miscellaneous
138	CCNA_00516	-3.40122	integral membrane protein	Miscellaneous
139	CCNA_00601	-2.36782	MoxR-like ATPase	Miscellaneous
140	CCNA_00602	-2.08381	von Willebrand factor type A domain protein	Miscellaneous
141	CCNA_00603	-2.13466	integral membrane protein	Miscellaneous
142	CCNA_00778	-1.74991	GTP-binding protein TypA/BipA	Miscellaneous
143	CCNA_00840	-2.3441	sialic acid-specific 9-O-acetylesterase	Miscellaneous
144	CCNA_01157	-1.99883	protoporphyrinogen oxidase	Miscellaneous
145	CCNA_01609	-3.53069	alkyl sulfatase	Miscellaneous
146	CCNA_01901	-2.05249	lipoprotein	Miscellaneous
147	CCNA_01999	-1.33161	translation elongation factor Ts (EF-Ts)	Miscellaneous
148	CCNA_02137	-1.43931	endoglucanase H	Miscellaneous
149	CCNA_02199	-2.244	methyltransferase	Miscellaneous
150	CCNA_02507	-2.75149	polyisoprenylphosphate hexose-1-phosphotransferase hfsE	Miscellaneous
151	CCNA_02509	-3.02372	glycosyltransferase hfsG	Miscellaneous
152	CCNA_02513	-1.92499	holdfast synthesis protein HfsA	Miscellaneous
153	CCNA_02579	-3.39595	cytochrome P450	Miscellaneous
154	CCNA_02713	-2.55911	holdfast attachment protein hfaD	Miscellaneous
155	CCNA_02933	-1.31478	aminopeptidase	Miscellaneous
156	CCNA_02976	-2.43212	MCP-signal associated domain protein	Miscellaneous
157	CCNA_02997	-1.72521	cold shock protein CspA	Miscellaneous
158	CCNA_03044	-2.62286	CpaC-related secretion pathway protein	Miscellaneous
159	CCNA_03062	-1.30398	cell wall hydrolase family protein	Miscellaneous
160	CCNA_03136	-2.90729	flagellar export protein FliJ	Miscellaneous
161	CCNA_03137	-1.93156	endo-1,4-beta-xylanase	Miscellaneous
162	CCNA_03168	-2.40513	hypothetical protein	Miscellaneous
163	CCNA_03199	-2.99197	hypothetical protein	Miscellaneous
164	CCNA_03246	-2.07959	hypothetical protein	Miscellaneous
165	CCNA_03303	-1.47655	translation elongation factor Tu (EF-TU)	Miscellaneous
166	CCNA_03370	-1.75419	acetyltransferase	Miscellaneous
167	CCNA_03410	-2.2465	peptidoglycan-specific endopeptidase, M23 family	Miscellaneous
168	CCNA_03552	-2.36674	polysaccharide deacetylase	Miscellaneous
169	CCNA_03819	-2.10431	cell division protein FtsK	Miscellaneous
170	CCNA_00505	-1.69208	ubiquinol-cytochrome c reductase iron-sulfur subunit	Oxidative phosphorylation
171	CCNA_01425	-1.79577	H+ translocating pyrophosphatase	Oxidative phosphorylation
172	CCNA_03560	-1.28158	ATP synthase beta chain	Oxidative phosphorylation
173	CCNA_03561	-1.35694	ATP synthase gamma chain	Oxidative phosphorylation
174	CCNA_03562	-1.10954	ATP synthase alpha chain	Oxidative phosphorylation
175	CCNA_01001	-2.13567	ribokinase	Pentose phosphate pathway
176	CCNA_01952	-2.18791	N-acetylmuramoyl-L-alanine amidase	Peptidoglycan biosynthesis
177	CCNA_00769	-3.41006	TetR family transcriptional regulator	Regulator
178	CCNA_00770	-3.44071	TetR family transcriptional regulator	Regulator
179	CCNA_02225	-2.62634	ArsR family/SAM-dependent transcriptional regulator	Regulator
180	CCNA_03198	-1.92267	two-component response regulator	Regulator
181	CCNA_03424	-1.93961	AAA-family response regulator tacA	Regulator
182	CCNA_03612	-2.98462	HTH XRE-family transcriptional regulator	Regulator
183	CCNA_03691	-2.90809	bifunctional regulator KidO	Regulator
184	CCNA_03713	-1.96311	RNA polymerase sigma-54 factor rpoN	Regulator
185	CCNA_00026	-1.5865	PAS-family sensor histidine kinase	Signal Transduction
186	CCNA_00137	-2.96346	hybrid two-component histidine kinase/receiver protein ShkA	Signal Transduction
187	CCNA_00777	-2.7087	PAS family GGDEF/EAL protein	Signal Transduction
188	CCNA_02409	-2.18453	hybrid sensor histidine kinase/receiver protein	Signal Transduction
189	CCNA_03171	-2.73749	hybrid sensor histidine kinase/receiver domain protein	Signal Transduction
190	CCNA_03200	-3.39523	hybrid sensor histidine kinase/receiver domain protein	Signal Transduction
191	CCNA_03265	-2.01247	CBS pair-family sensor histidine kinase/receiver domain protein	Signal Transduction
192	CCNA_03295	-2.0255	PAS-family sensor histidine kinase	Signal Transduction
193	CCNA_00338	-3.49501	TonB-dependent receptor	Transport
194	CCNA_00451	-1.52057	TonB-dependent receptor	Transport
195	CCNA_00700	-1.45537	TonB-dependent receptor	Transport
196	CCNA_02097	-2.69676	periplasmic glucan glucosyltransferase	Transport
197	CCNA_02848	-1.86288	heme chaperone-apocytochrome heme-lyase	Transport
198	CCNA_03444	-1.95375	TonB-dependent receptor	Transport
